# Supplementary material for: (S)-(+)-4-(Oxiran-2-ylmeth­oxy)-9H-carbazole
Source: Acta Crystallogr Sect E Struct Rep Online. 2010 Oct 9;66(Pt 11):o2785. doi: 10.1107/S1600536810038900 (PMC3009169; doi:10.1107/S1600536810038900)
Supplement: Supplementary file 2 [file e-66-o2785-Isup2.hkl]

# 
# h,k,l, Fc-squared, Fo-squared, sigma(Fo-squared) and status flag 
# 
data_I
_shelx_title '    X in P2(1)2(1)2(1)' 
_shelx_refln_list_code          4 
_shelx_F_calc_maximum      143.35 
_exptl_crystal_F_000       504.00 
_reflns_d_resolution_high  0.8292 
 
loop_ 
 _symmetry_equiv_pos_as_xyz 
 'x, y, z' 
 '-x+1/2, -y, z+1/2' 
 'x+1/2, -y+1/2, -z' 
 '-x, y+1/2, -z+1/2' 
 
_cell_length_a     7.6140 
_cell_length_b     9.5870 
_cell_length_c    16.6280 
_cell_angle_alpha  90.000 
_cell_angle_beta   90.000 
_cell_angle_gamma  90.000 
 
_shelx_F_squared_multiplier     1.000 
 
loop_ 
 _refln_index_h 
 _refln_index_k 
 _refln_index_l 
 _refln_F_squared_calc 
 _refln_F_squared_meas 
 _refln_F_squared_sigma 
 _refln_observed_status 
   2   0   0      504.94      513.88      9.68 o 
   4   0   0       29.99       33.17      5.66 o 
   6   0   0       81.60       74.09      9.50 o 
   8   0   0       45.62       23.15     10.40 o 
   1   1   0      714.45      611.60    136.08 o 
   2   1   0     2051.19     1876.91    227.40 o 
   3   1   0      252.50      273.63     39.54 o 
   4   1   0      121.56      166.25     37.02 o 
   5   1   0      281.92      438.00    112.85 o 
   6   1   0       36.51       48.09     13.01 o 
   7   1   0       11.20       23.37     12.59 o 
   8   1   0        1.64        4.93      5.82 o 
   9   1   0       10.91       10.66      6.24 o 
   0   2   0     2484.67     2189.11     16.18 o 
   1   2   0    20549.01    22125.69   3629.22 o 
   2   2   0        3.39        1.46      1.71 o 
   3   2   0      521.79      458.15     92.65 o 
   4   2   0       25.74       24.72      3.80 o 
   5   2   0       28.72       30.52      4.46 o 
   6   2   0      156.08      178.61     31.24 o 
   7   2   0        1.55       11.08      5.44 o 
   8   2   0        0.64        6.14      6.14 o 
   9   2   0        6.23        0.00      8.57 o 
   1   3   0     1103.50      890.30     90.37 o 
   2   3   0       56.03       41.69     11.22 o 
   3   3   0       10.24       11.52      2.26 o 
   4   3   0        1.84        7.59      6.66 o 
   5   3   0        7.59        7.29      3.66 o 
   6   3   0        4.31       14.76      9.60 o 
   7   3   0        4.49        5.84      4.97 o 
   8   3   0       29.72       25.93      6.41 o 
   0   4   0       31.44       30.10      2.75 o 
   1   4   0        0.62        3.02      2.19 o 
   2   4   0      520.48      500.04     75.12 o 
   3   4   0       13.72        8.06      5.38 o 
   4   4   0      200.49      169.32     31.54 o 
   5   4   0        0.00        4.41      3.56 o 
   6   4   0       30.82       16.95      9.44 o 
   7   4   0       11.76        8.94      4.45 o 
   8   4   0       19.46       22.21      5.57 o 
   1   5   0      102.56       97.45      4.44 o 
   2   5   0      714.34      690.36     63.93 o 
   3   5   0        0.45        0.53      6.21 o 
   4   5   0        0.46        3.21      3.34 o 
   5   5   0       52.46       46.52      5.11 o 
   6   5   0       13.52        9.05      4.43 o 
   7   5   0        0.01        1.16      4.55 o 
   8   5   0        0.00        4.81      4.49 o 
   0   6   0       44.16       48.81      4.37 o 
   1   6   0       93.67      102.77      5.44 o 
   2   6   0      419.04      367.01     23.58 o 
   3   6   0     1048.54      978.20    128.46 o 
   4   6   0       61.86       55.58      6.36 o 
   5   6   0       11.39       12.49      4.27 o 
   6   6   0        0.33        8.60      3.50 o 
   7   6   0        0.01        3.85      4.72 o 
   1   7   0      140.41      138.76     13.75 o 
   2   7   0      118.52      130.32     16.37 o 
   3   7   0      159.45      150.57      7.91 o 
   4   7   0       13.87        7.00      4.13 o 
   5   7   0        4.42        3.61      4.05 o 
   6   7   0       12.49        4.87      5.03 o 
   7   7   0        8.92        9.64      5.25 o 
   0   8   0        8.76        5.25      4.20 o 
   1   8   0       18.25       24.94      4.37 o 
   2   8   0       18.75       38.31      8.20 o 
   3   8   0      402.97      425.04     18.14 o 
   4   8   0       33.66       31.65      5.25 o 
   5   8   0        2.42        4.64      4.64 o 
   6   8   0        1.53        4.84      4.19 o 
   1   9   0        0.43        0.98      4.84 o 
   2   9   0        0.52        0.72      5.00 o 
   3   9   0       11.15       10.17      7.08 o 
   4   9   0       47.54       45.22     14.08 o 
   5   9   0        0.01        2.47     10.51 o 
   0  10   0       29.17       66.98     21.39 o 
   1  10   0        4.78       17.61      5.45 o 
   2  10   0        2.52        5.42     16.94 o 
   3  10   0        3.40        4.56      7.02 o 
   4  10   0        2.43        9.90      5.25 o 
   1  11   0        1.02        4.69      6.62 o 
   2  11   0        0.02        1.74      9.21 o 
   1   0   1      189.14      187.71      3.71 o 
   2   0   1     2975.65     3420.31     21.52 o 
   3   0   1      124.77      124.57      5.40 o 
   4   0   1       75.20       87.09      5.49 o 
   5   0   1       67.17       66.41      5.91 o 
   6   0   1      528.57      470.37     15.24 o 
   7   0   1       33.11       24.39      7.12 o 
   8   0   1       38.53       32.90      7.14 o 
   9   0   1        0.80        3.24      6.43 o 
   0   1   1      118.19       93.41      1.97 o 
   1   1   1     1184.55     1122.06    100.29 o 
   2   1   1     1171.82     1039.86     74.62 o 
   3   1   1       47.46       67.14     14.95 o 
   4   1   1      196.64      256.91     52.03 o 
   5   1   1      193.69      196.60     49.67 o 
   6   1   1        3.70       13.31      3.99 o 
   7   1   1       35.50       26.17      5.68 o 
   8   1   1        5.15        6.77      4.76 o 
   9   1   1        4.30        7.99      5.51 o 
   0   2   1     2890.02     2589.34     45.83 o 
   1   2   1    13148.14    14257.41    396.92 o 
   2   2   1      637.01      564.64     21.80 o 
   3   2   1       32.61       35.51      2.66 o 
   4   2   1       54.29       60.84      8.48 o 
   5   2   1        1.48        7.09      3.40 o 
   6   2   1        3.88        3.89      4.34 o 
   7   2   1      145.30      162.95     41.74 o 
   8   2   1       13.95       10.65      5.60 o 
   9   2   1        0.65       11.40      6.59 o 
   0   3   1      237.52      188.65      4.26 o 
   1   3   1     7069.23     7205.12     27.69 o 
   2   3   1      892.04      853.45     10.02 o 
   3   3   1      630.10      607.52     38.75 o 
   4   3   1      262.45      266.15     14.89 o 
   5   3   1       21.61       23.31      6.82 o 
   6   3   1       38.87       44.18      4.95 o 
   7   3   1       28.41       27.90      9.14 o 
   8   3   1        1.08        4.18      4.12 o 
   0   4   1     1000.02      871.72     32.85 o 
   1   4   1     1029.99     1039.40     11.54 o 
   2   4   1     1821.70     1715.48     16.06 o 
   3   4   1       43.44       51.36      8.54 o 
   4   4   1      209.51      226.99     18.73 o 
   5   4   1      105.28      105.40     16.57 o 
   6   4   1       62.97       67.00      5.84 o 
   7   4   1        2.40        5.25      4.98 o 
   8   4   1        5.50       24.41      8.33 o 
   0   5   1       19.76       14.49      2.92 o 
   1   5   1       49.63       56.56      3.94 o 
   2   5   1     1862.19     1849.96     18.38 o 
   3   5   1       46.96       42.55      6.93 o 
   4   5   1       74.93       71.86      6.96 o 
   5   5   1       24.28       31.18      4.41 o 
   6   5   1       17.79       25.75      5.08 o 
   7   5   1       19.74       21.53      6.48 o 
   8   5   1        7.48        5.90      6.31 o 
   0   6   1        3.50        4.11      2.68 o 
   1   6   1       41.83       45.07      4.78 o 
   2   6   1      184.98      203.09     11.00 o 
   3   6   1       57.27       56.11      5.02 o 
   4   6   1      200.26      195.79     16.11 o 
   5   6   1       99.41      112.26      7.11 o 
   6   6   1        0.63        0.30      4.65 o 
   7   6   1        1.70        4.33      5.45 o 
   0   7   1       20.21       24.61      3.53 o 
   1   7   1       23.37       30.42     10.82 o 
   2   7   1       22.69       31.28      4.84 o 
   3   7   1       27.38       23.10      5.12 o 
   4   7   1       21.67       31.73      5.19 o 
   5   7   1        1.09        3.44      4.34 o 
   6   7   1        5.16       10.02      4.98 o 
   7   7   1        4.35       10.81      9.51 o 
   0   8   1       12.37       14.59      4.04 o 
   1   8   1       17.69       26.17      9.72 o 
   2   8   1       38.40       48.48      7.33 o 
   3   8   1       87.57       89.65      9.50 o 
   4   8   1       30.64       26.21      5.57 o 
   5   8   1        1.75        4.84      4.57 o 
   6   8   1        0.36        7.07      4.69 o 
   0   9   1        0.84        1.53      4.72 o 
   1   9   1        6.49        7.05      4.45 o 
   2   9   1       13.74       16.96      5.03 o 
   3   9   1        0.28        6.95      4.07 o 
   4   9   1       35.98       30.97      7.12 o 
   5   9   1        3.01        7.37      4.73 o 
   0  10   1       20.25       14.77      6.53 o 
   1  10   1       12.64       18.25     12.09 o 
   2  10   1       11.78       21.41      6.75 o 
   3  10   1        9.85       14.62      5.56 o 
   4  10   1       20.75       32.34      6.26 o 
   0  11   1        0.18        7.11      7.11 o 
   1  11   1        3.70        9.71      6.87 o 
   2  11   1        5.80        2.86      6.08 o 
   0   0   2     1663.22     1630.17     10.15 o 
   1   0   2       83.71       82.44      2.84 o 
   2   0   2       92.68       69.96      4.26 o 
   3   0   2     1006.13     1032.78     13.96 o 
   4   0   2     1044.49     1106.38     16.93 o 
   5   0   2       22.04       12.18      3.71 o 
   6   0   2      108.19       90.27      7.52 o 
   7   0   2       21.57       14.43      6.29 o 
   8   0   2        2.68        1.09      5.38 o 
   9   0   2        0.10        0.00      6.00 o 
   0   1   2     2098.47     2004.34     62.29 o 
   1   1   2     4415.79     4720.91    160.35 o 
   2   1   2      216.13      216.65     19.55 o 
   3   1   2      150.87      152.53      7.69 o 
   4   1   2      236.98      253.84     10.72 o 
   5   1   2       28.06       41.73      4.02 o 
   6   1   2      206.43      213.64      8.57 o 
   7   1   2       70.57       68.67      6.94 o 
   8   1   2        1.03        0.30      4.68 o 
   9   1   2        1.80        6.88      4.85 o 
   0   2   2     5541.92     5404.23     61.01 o 
   1   2   2      133.20      130.46     20.93 o 
   2   2   2       30.44       36.47      8.58 o 
   3   2   2       11.49        7.00      3.43 o 
   4   2   2       13.98       14.14      2.77 o 
   5   2   2      739.26      773.29    134.89 o 
   6   2   2      121.44      144.31     20.66 o 
   7   2   2       33.71       42.64      6.19 o 
   8   2   2        9.17        7.93      5.80 o 
   0   3   2       26.40       28.07     12.10 o 
   1   3   2       69.16       66.61      3.12 o 
   2   3   2      221.50      228.13     10.32 o 
   3   3   2       21.29       26.58      5.48 o 
   4   3   2      290.37      259.17     13.51 o 
   5   3   2      413.89      352.77     11.94 o 
   6   3   2       18.33       11.23      4.30 o 
   7   3   2        2.99        3.36      4.68 o 
   8   3   2       12.97        3.47      5.81 o 
   0   4   2       12.08       13.37      2.09 o 
   1   4   2      662.01      629.65     29.67 o 
   2   4   2       74.47       74.16     14.73 o 
   3   4   2      567.18      546.30     10.62 o 
   4   4   2       54.37       49.85      4.16 o 
   5   4   2       72.41       62.91      6.10 o 
   6   4   2      114.28      103.13      6.90 o 
   7   4   2        9.15        7.41      4.10 o 
   8   4   2       27.91       30.61      5.41 o 
   0   5   2        7.89        6.83      2.41 o 
   1   5   2       47.14       48.53      8.29 o 
   2   5   2      753.65      719.27     51.94 o 
   3   5   2      153.72      148.05     19.62 o 
   4   5   2       10.76       15.56      4.54 o 
   5   5   2       28.10       33.45      4.09 o 
   6   5   2        2.33        3.00      3.48 o 
   7   5   2        5.89        5.86      4.40 o 
   8   5   2       14.68       12.31      4.87 o 
   0   6   2       62.44       54.83      8.84 o 
   1   6   2       60.55       83.88     23.13 o 
   2   6   2      181.04      166.52     30.17 o 
   3   6   2        9.20        3.44      3.57 o 
   4   6   2       14.26        5.46      3.80 o 
   5   6   2        9.39       10.98      3.48 o 
   6   6   2        2.45        4.97      3.98 o 
   7   6   2        3.85        6.33      4.43 o 
   0   7   2        3.16        2.80      3.01 o 
   1   7   2        7.60       10.39      3.20 o 
   2   7   2      103.44       99.49     15.07 o 
   3   7   2      253.91      244.82     23.89 o 
   4   7   2      104.59       92.18      6.61 o 
   5   7   2       10.92        4.43      3.70 o 
   6   7   2        3.29        9.49      6.27 o 
   7   7   2        7.44       12.92      8.54 o 
   0   8   2        1.53        4.26      5.03 o 
   1   8   2       20.45       13.48      5.01 o 
   2   8   2       31.29       30.00      5.96 o 
   3   8   2       40.73       31.59      4.96 o 
   4   8   2        8.48        7.41      4.99 o 
   5   8   2        9.59        6.81      4.13 o 
   6   8   2       15.76       20.64      8.24 o 
   0   9   2        8.15        6.09      4.04 o 
   1   9   2       15.96       35.58     14.03 o 
   2   9   2        1.02        8.54      4.19 o 
   3   9   2       18.57       21.32     13.49 o 
   4   9   2       61.13       67.02     11.32 o 
   5   9   2        1.47        1.40      4.21 o 
   0  10   2        4.68        1.89      7.58 o 
   1  10   2        1.16        3.78      4.40 o 
   2  10   2        9.33       10.65      5.54 o 
   3  10   2       44.77       48.21     14.67 o 
   4  10   2        8.69       13.34      4.80 o 
   0  11   2        3.19        3.26      5.96 o 
   1  11   2        5.98        9.01      4.74 o 
   2  11   2        6.86        7.47      4.92 o 
   1   0   3      930.33      904.60      9.69 o 
   2   0   3     1526.14     1590.28     15.11 o 
   3   0   3      271.17      288.18      7.55 o 
   4   0   3        0.29        0.96      3.11 o 
   5   0   3       95.87       95.10      6.16 o 
   6   0   3       23.39       26.86      5.20 o 
   7   0   3        1.76        4.91      5.58 o 
   8   0   3       43.62       15.31      6.92 o 
   9   0   3       10.33       17.94      6.05 o 
   0   1   3     2665.40     2697.52    109.08 o 
   1   1   3     1217.11     1224.43      8.70 o 
   2   1   3        9.05       10.16      5.42 o 
   3   1   3      516.44      585.66     10.04 o 
   4   1   3      321.93      404.51      7.95 o 
   5   1   3      103.68      111.99      5.43 o 
   6   1   3      186.91      189.74     10.37 o 
   7   1   3      272.44      298.78     20.63 o 
   8   1   3       55.31       62.78      8.50 o 
   9   1   3        3.21       12.45      6.29 o 
   0   2   3      169.29      170.80      8.63 o 
   1   2   3     1302.35     1247.16     22.80 o 
   2   2   3      361.63      400.34     35.38 o 
   3   2   3      883.22      915.06     10.73 o 
   4   2   3      203.21      237.41     12.44 o 
   5   2   3       19.11       28.57      7.03 o 
   6   2   3       38.01       36.42      4.64 o 
   7   2   3        7.96        6.97      5.10 o 
   8   2   3       18.71        5.86      6.13 o 
   0   3   3       35.60       30.22      2.34 o 
   1   3   3      376.62      378.39     17.67 o 
   2   3   3      354.44      376.37     48.05 o 
   3   3   3      261.95      291.65     34.93 o 
   4   3   3      159.80      146.28      6.20 o 
   5   3   3       41.97       36.86      4.38 o 
   6   3   3       44.54       36.29      4.73 o 
   7   3   3       19.18       19.92      4.05 o 
   8   3   3       32.47       34.08      5.71 o 
   0   4   3     1268.49     1182.43     12.54 o 
   1   4   3       14.42       23.90      2.78 o 
   2   4   3       82.88       76.09      5.39 o 
   3   4   3      199.14      201.61      6.32 o 
   4   4   3      153.35      154.19     10.90 o 
   5   4   3       11.83        4.96      3.59 o 
   6   4   3       26.90       23.71      4.49 o 
   7   4   3        1.12        5.02      4.32 o 
   8   4   3        7.07       11.88      4.23 o 
   0   5   3        1.62        3.44      2.45 o 
   1   5   3      268.66      248.31     51.25 o 
   2   5   3       83.14       87.50      4.58 o 
   3   5   3       54.15       57.10      5.44 o 
   4   5   3       93.16       95.09     10.91 o 
   5   5   3      251.14      245.89      8.52 o 
   6   5   3       12.64       10.95      6.02 o 
   7   5   3        1.07        0.60      4.22 o 
   8   5   3        0.76        4.68      3.99 o 
   0   6   3        1.94        3.88      2.44 o 
   1   6   3        8.17        4.04      3.27 o 
   2   6   3       75.61       73.61     22.96 o 
   3   6   3       10.87        8.35      3.51 o 
   4   6   3       25.20       27.00      4.18 o 
   5   6   3       72.49       76.99      5.45 o 
   6   6   3       16.57       19.63      8.43 o 
   7   6   3       15.81       11.02      4.09 o 
   0   7   3       29.60       28.46      9.78 o 
   1   7   3       42.58       38.35      3.88 o 
   2   7   3       30.93       34.40      8.43 o 
   3   7   3       51.40       49.10     16.52 o 
   4   7   3       86.26       81.19     10.46 o 
   5   7   3       21.24       20.81      4.47 o 
   6   7   3       13.26        2.12      3.90 o 
   7   7   3       11.59       11.61      3.45 o 
   0   8   3      133.87      151.07     23.93 o 
   1   8   3       53.64       54.78     12.62 o 
   2   8   3       10.69       11.90      6.48 o 
   3   8   3       72.15       68.81     16.23 o 
   4   8   3       36.76       40.39      4.68 o 
   5   8   3        0.75        4.23      3.93 o 
   6   8   3        1.80        2.66      3.73 o 
   0   9   3        6.90        3.51      3.94 o 
   1   9   3        5.53        2.95      3.59 o 
   2   9   3        0.34        7.30      3.56 o 
   3   9   3        2.49        5.66      3.54 o 
   4   9   3       23.58       18.07      5.92 o 
   5   9   3        0.93        3.39      3.34 o 
   0  10   3       19.52       13.35      5.07 o 
   1  10   3        0.20        7.59      4.07 o 
   2  10   3        6.97        5.40      4.44 o 
   3  10   3       16.67       20.59      4.45 o 
   4  10   3        1.75        0.85      3.73 o 
   0  11   3        0.37        2.99      3.98 o 
   1  11   3        0.84        0.66      4.05 o 
   2  11   3        5.67        4.98      5.16 o 
   0   0   4        3.94        2.54      1.87 o 
   1   0   4     1107.66     1062.81     11.78 o 
   2   0   4      280.95      267.70      7.13 o 
   3   0   4        9.09       11.67      3.08 o 
   4   0   4      159.41      162.83      6.97 o 
   5   0   4       27.90       30.26      4.59 o 
   6   0   4        7.41       12.31      4.36 o 
   7   0   4        0.76        2.25      5.28 o 
   8   0   4        0.46        5.37      5.77 o 
   0   1   4      543.31      506.59     30.88 o 
   1   1   4       51.02       54.70      2.34 o 
   2   1   4       16.16       12.80      1.79 o 
   3   1   4      161.83      171.55      4.92 o 
   4   1   4      182.87      207.29     11.53 o 
   5   1   4       46.12       48.05      4.46 o 
   6   1   4       10.98       17.84      4.79 o 
   7   1   4      128.12      120.07     14.59 o 
   8   1   4        9.67        8.72      6.26 o 
   0   2   4        2.24        7.07      2.23 o 
   1   2   4      444.14      447.78     12.88 o 
   2   2   4     1241.23     1235.58     81.21 o 
   3   2   4       96.87       90.34      3.91 o 
   4   2   4      183.53      179.11     11.72 o 
   5   2   4      292.80      302.71      8.18 o 
   6   2   4       19.21       12.51      6.41 o 
   7   2   4       39.31       33.92      5.93 o 
   8   2   4       27.50       20.98      5.90 o 
   0   3   4      281.12      280.42      5.87 o 
   1   3   4      497.97      487.69      7.75 o 
   2   3   4      664.31      670.49     40.77 o 
   3   3   4      135.74      135.80     11.25 o 
   4   3   4      178.68      191.55      6.40 o 
   5   3   4        7.93        8.17      3.26 o 
   6   3   4      304.69      274.49     35.79 o 
   7   3   4       37.85       43.13     12.87 o 
   8   3   4       47.09       45.45      9.54 o 
   0   4   4      821.90      796.86     11.01 o 
   1   4   4       79.74       92.92      6.71 o 
   2   4   4      337.94      358.37     20.01 o 
   3   4   4      117.28      102.76      5.23 o 
   4   4   4      172.22      166.64     10.29 o 
   5   4   4      193.85      184.51     13.76 o 
   6   4   4      244.35      220.39      8.60 o 
   7   4   4       11.39        5.48      3.88 o 
   8   4   4        4.99        8.47      4.45 o 
   0   5   4      490.25      421.66     52.37 o 
   1   5   4      260.35      277.30     11.00 o 
   2   5   4       24.85       37.51      6.48 o 
   3   5   4       49.78       50.25     11.63 o 
   4   5   4       30.93       31.08      4.30 o 
   5   5   4      126.78      101.92      6.47 o 
   6   5   4        6.30        7.81      4.34 o 
   7   5   4        9.60       23.10      9.48 o 
   8   5   4        2.21        7.73      7.73 o 
   0   6   4       23.26       25.51      7.40 o 
   1   6   4      169.75      191.61     28.79 o 
   2   6   4       34.47       36.48      3.97 o 
   3   6   4        9.71        9.34      3.62 o 
   4   6   4       44.04       41.66      4.78 o 
   5   6   4       47.07       50.82      5.62 o 
   6   6   4        5.93        0.85      4.31 o 
   7   6   4        1.71        4.90      3.67 o 
   0   7   4        7.20        7.94      9.94 o 
   1   7   4       11.40        5.57      4.14 o 
   2   7   4       41.55       48.66     10.37 o 
   3   7   4        1.92        2.24      3.56 o 
   4   7   4        1.13        7.80      3.43 o 
   5   7   4        0.59        1.82      3.44 o 
   6   7   4        4.59        3.45      4.16 o 
   7   7   4        0.92        5.95      5.89 o 
   0   8   4        9.23       13.56      6.80 o 
   1   8   4       27.20       32.42      6.74 o 
   2   8   4        0.26        3.76      3.43 o 
   3   8   4        5.45        4.19      3.70 o 
   4   8   4        1.98        3.61      3.46 o 
   5   8   4       11.82        8.25      4.02 o 
   6   8   4        0.20        5.79      5.08 o 
   0   9   4        1.68        1.84      3.28 o 
   1   9   4        4.80        5.04      3.93 o 
   2   9   4        1.69        8.78      3.87 o 
   3   9   4       27.00       27.73     10.38 o 
   4   9   4       19.31       18.32      9.34 o 
   5   9   4        0.67        5.00      3.68 o 
   0  10   4        2.36        1.54      3.79 o 
   1  10   4       12.48       14.92      3.99 o 
   2  10   4        9.60        9.43      6.58 o 
   3  10   4       16.35       21.72      4.49 o 
   4  10   4        4.64        6.20      3.89 o 
   0  11   4        1.85        1.65      5.04 o 
   1  11   4       10.18       14.63      4.66 o 
   2  11   4        5.59        1.77      9.38 o 
   1   0   5     2848.00     2826.66     21.45 o 
   2   0   5      826.60      833.51     12.43 o 
   3   0   5      847.22      921.39     14.39 o 
   4   0   5       71.03       71.74      5.23 o 
   5   0   5        6.48        9.31      4.07 o 
   6   0   5       19.76       21.35      5.25 o 
   7   0   5        5.77        0.45      5.57 o 
   8   0   5       72.41       58.04      9.20 o 
   0   1   5      230.25      205.05      6.33 o 
   1   1   5      147.78      143.90      3.76 o 
   2   1   5      476.13      515.95     11.10 o 
   3   1   5      961.33     1073.67     11.52 o 
   4   1   5      202.96      215.19      6.22 o 
   5   1   5      114.61      113.85      5.51 o 
   6   1   5      180.81      185.29      7.46 o 
   7   1   5      193.61      182.63      8.88 o 
   8   1   5       16.94       18.90      5.01 o 
   0   2   5      883.14      853.30      9.28 o 
   1   2   5      354.01      330.45     15.12 o 
   2   2   5      721.36      753.68     16.20 o 
   3   2   5       21.48       18.81      7.44 o 
   4   2   5      115.16      124.51      4.99 o 
   5   2   5      125.05      126.22     14.77 o 
   6   2   5       24.09       20.71      4.34 o 
   7   2   5       22.05       12.89      4.97 o 
   8   2   5       18.50       19.46      5.67 o 
   0   3   5       96.08       74.11     10.21 o 
   1   3   5      261.80      266.42      6.15 o 
   2   3   5      306.84      301.68     22.52 o 
   3   3   5       14.23       18.38      2.37 o 
   4   3   5       98.17       95.61      7.25 o 
   5   3   5       25.77       27.72      3.75 o 
   6   3   5       43.68       41.46      8.88 o 
   7   3   5        4.11        1.68      4.31 o 
   8   3   5        2.28        4.91      4.69 o 
   0   4   5      203.16      198.65      5.94 o 
   1   4   5       14.02       13.16      2.62 o 
   2   4   5       29.36       34.64      6.79 o 
   3   4   5       14.02       13.69      3.10 o 
   4   4   5      101.12      101.64      6.70 o 
   5   4   5       12.91        9.27      5.99 o 
   6   4   5       18.16       17.93      4.30 o 
   7   4   5        4.76        3.42      4.07 o 
   8   4   5        0.01        2.33      4.43 o 
   0   5   5        4.33        4.45      2.91 o 
   1   5   5      110.14       96.04     11.32 o 
   2   5   5        4.74        9.04      3.54 o 
   3   5   5       55.04       47.06      4.58 o 
   4   5   5        7.35        5.18      3.61 o 
   5   5   5        1.54        7.26      3.70 o 
   6   5   5       16.64        7.02      4.38 o 
   7   5   5        3.10        6.75      4.31 o 
   0   6   5      114.28      120.77     17.00 o 
   1   6   5      174.89      209.09     26.58 o 
   2   6   5        5.85        6.79      2.94 o 
   3   6   5        7.35       13.01      3.58 o 
   4   6   5       72.94       70.01      5.71 o 
   5   6   5      161.95      165.18      8.44 o 
   6   6   5        0.64        4.89      4.31 o 
   7   6   5        2.04        3.93      4.94 o 
   0   7   5      158.81      154.71     14.48 o 
   1   7   5        1.63        3.58      3.23 o 
   2   7   5       19.13       23.03      4.05 o 
   3   7   5       16.68       23.75      7.89 o 
   4   7   5       54.63       49.86      5.45 o 
   5   7   5       13.52       17.05      7.25 o 
   6   7   5       17.17       18.21     12.17 o 
   0   8   5       75.71       62.18      5.91 o 
   1   8   5        9.69        5.35      4.02 o 
   2   8   5        3.01        4.28      3.53 o 
   3   8   5       34.40       38.12      5.10 o 
   4   8   5       45.69       49.29      6.12 o 
   5   8   5        4.71        8.63      3.97 o 
   6   8   5        0.45        4.36      3.91 o 
   0   9   5        0.58        2.43      3.84 o 
   1   9   5       20.80       25.78     14.39 o 
   2   9   5       12.02       14.54      4.25 o 
   3   9   5        6.13        9.64      5.53 o 
   4   9   5       19.15       16.18      4.35 o 
   5   9   5        2.22        2.65      3.56 o 
   0  10   5       14.46        8.79      8.73 o 
   1  10   5        0.06        5.57      3.65 o 
   2  10   5        8.12        6.74      7.33 o 
   3  10   5       11.61        8.97      5.36 o 
   4  10   5        2.18        0.00      8.70 o 
   0  11   5        0.02        1.19      4.04 o 
   1  11   5        1.30        4.81      4.27 o 
   0   0   6     1247.90     1193.36     15.14 o 
   1   0   6       70.83       67.75      5.13 o 
   2   0   6       23.30       24.71      3.19 o 
   3   0   6      569.01      607.24     12.46 o 
   4   0   6        6.37        0.58      3.08 o 
   5   0   6      239.34      223.23      9.58 o 
   6   0   6        4.68        0.81      4.78 o 
   7   0   6        4.93       12.23      5.28 o 
   8   0   6        0.74        1.18      6.58 o 
   0   1   6       25.37       17.46      1.95 o 
   1   1   6      275.20      277.15     10.55 o 
   2   1   6      132.30      120.25      6.04 o 
   3   1   6      167.06      190.13      5.23 o 
   4   1   6       24.85       26.63      3.11 o 
   5   1   6       40.51       41.05      3.90 o 
   6   1   6       21.33       22.16      3.79 o 
   7   1   6        2.47        4.01      4.47 o 
   8   1   6       10.80       10.55      4.78 o 
   0   2   6     1129.27     1030.55     44.40 o 
   1   2   6      259.00      283.11      5.86 o 
   2   2   6        0.54        2.65      1.98 o 
   3   2   6       43.60       53.00      3.58 o 
   4   2   6      223.32      247.41      6.88 o 
   5   2   6        5.28        8.94      3.35 o 
   6   2   6       77.47       79.27      9.68 o 
   7   2   6       18.20       17.06      4.30 o 
   8   2   6        0.67        0.95      4.45 o 
   0   3   6       57.76       57.85      3.20 o 
   1   3   6       27.62       39.74      2.96 o 
   2   3   6       15.38       20.45      2.66 o 
   3   3   6      150.42      164.55      5.91 o 
   4   3   6       43.48       36.37      3.52 o 
   5   3   6        0.81        3.18      3.16 o 
   6   3   6       13.46        8.16      3.92 o 
   7   3   6        8.84       17.57      4.09 o 
   8   3   6       13.35       15.55      4.46 o 
   0   4   6       25.16       37.90      3.28 o 
   1   4   6      254.84      255.06      7.12 o 
   2   4   6      142.59      147.42      8.13 o 
   3   4   6        6.40       17.19      2.93 o 
   4   4   6       59.53       59.28      4.76 o 
   5   4   6       93.02       95.92      8.77 o 
   6   4   6       14.53        8.32      7.04 o 
   7   4   6       14.78       11.82      4.58 o 
   8   4   6        8.22        7.79      5.51 o 
   0   5   6       79.42       91.19      5.70 o 
   1   5   6      125.90      148.31     10.79 o 
   2   5   6       46.69       53.85      5.94 o 
   3   5   6       52.54       45.62      4.37 o 
   4   5   6       17.17       13.67      3.97 o 
   5   5   6       29.07       35.49      4.92 o 
   6   5   6        9.28        5.73      4.41 o 
   7   5   6        1.89        1.27      4.01 o 
   0   6   6        3.49        2.72      2.94 o 
   1   6   6       47.70       52.80      7.93 o 
   2   6   6        1.79        4.12      3.58 o 
   3   6   6       24.88       25.98      4.51 o 
   4   6   6       37.38       41.98      4.77 o 
   5   6   6        4.55        3.36      3.93 o 
   6   6   6        8.92       15.99      6.55 o 
   7   6   6        1.43        3.65      4.66 o 
   0   7   6       80.80       98.33     17.09 o 
   1   7   6       22.26       17.95     14.82 o 
   2   7   6        0.75        0.80      3.94 o 
   3   7   6       41.33       46.15      5.37 o 
   4   7   6       14.55       13.56      4.68 o 
   5   7   6       14.85       12.94      4.45 o 
   6   7   6        2.50        9.23      4.21 o 
   0   8   6        1.66        6.18      3.32 o 
   1   8   6        5.78        9.59      5.31 o 
   2   8   6       11.89       18.02      4.75 o 
   3   8   6        3.87        7.87      4.31 o 
   4   8   6        4.55        4.83      4.27 o 
   5   8   6        1.89        9.10      6.53 o 
   6   8   6        4.69       12.43      7.79 o 
   0   9   6        0.49        5.29      7.67 o 
   1   9   6        6.23        8.69      4.83 o 
   2   9   6        1.03        3.53      4.48 o 
   3   9   6        0.12        0.90      3.97 o 
   4   9   6       15.65       17.10      4.54 o 
   5   9   6        3.97        5.60      6.84 o 
   0  10   6        3.49        2.82      4.75 o 
   1  10   6        2.37        5.60      3.94 o 
   2  10   6        1.20        2.17      4.32 o 
   3  10   6       15.83       19.04     17.49 o 
   1   0   7      172.92      156.22      6.72 o 
   2   0   7      121.19      121.28      6.18 o 
   3   0   7       10.38       10.66      3.35 o 
   4   0   7       40.89       51.78      4.82 o 
   5   0   7       43.26       41.25      5.32 o 
   6   0   7      168.96      163.60      9.76 o 
   7   0   7        4.79        3.63      6.60 o 
   8   0   7        3.28        9.21      6.98 o 
   0   1   7      458.22      475.49      7.61 o 
   1   1   7      471.36      498.00      8.84 o 
   2   1   7      404.37      434.28     20.64 o 
   3   1   7       50.94       53.05      3.25 o 
   4   1   7       48.49       60.19      3.93 o 
   5   1   7        7.46       12.72      4.57 o 
   6   1   7        0.78        0.69      3.78 o 
   7   1   7       18.96       19.16      7.10 o 
   8   1   7        7.61       14.89      6.61 o 
   0   2   7      706.82      728.47     44.94 o 
   1   2   7      199.72      194.35      8.97 o 
   2   2   7      198.11      200.89      5.65 o 
   3   2   7      236.57      249.78      6.60 o 
   4   2   7        5.29        4.96      2.93 o 
   5   2   7       31.18       30.11      3.89 o 
   6   2   7        7.56       13.23      3.82 o 
   7   2   7       10.53        6.60      4.79 o 
   8   2   7        0.31        5.90      4.26 o 
   0   3   7      207.16      215.71     11.35 o 
   1   3   7      150.48      168.31     10.44 o 
   2   3   7       41.96       52.77      3.64 o 
   3   3   7       32.01       38.73      8.18 o 
   4   3   7        7.63       12.68      2.65 o 
   5   3   7       48.12       55.68      4.87 o 
   6   3   7       13.14       10.99      3.87 o 
   7   3   7        6.36        4.05      4.52 o 
   8   3   7        2.77        6.80      5.29 o 
   0   4   7        2.73        3.30      2.48 o 
   1   4   7      285.52      299.11      7.90 o 
   2   4   7      353.00      348.42      8.60 o 
   3   4   7       50.79       58.95     15.85 o 
   4   4   7       87.05       82.41     14.96 o 
   5   4   7       40.87       46.25      5.03 o 
   6   4   7       17.51       12.98      6.85 o 
   7   4   7        6.16        3.89      4.81 o 
   0   5   7      204.75      204.10      7.56 o 
   1   5   7       28.01       29.39      8.09 o 
   2   5   7       43.29       28.89      5.85 o 
   3   5   7       29.38       28.98      4.19 o 
   4   5   7       31.74       28.01     10.45 o 
   5   5   7        9.82        6.22      4.20 o 
   6   5   7       27.83       27.86      4.76 o 
   7   5   7        2.81        6.17      4.42 o 
   0   6   7        0.00        0.38      3.86 o 
   1   6   7        9.20        9.16      3.43 o 
   2   6   7       17.04       20.86      3.98 o 
   3   6   7       47.30       43.69      5.61 o 
   4   6   7        0.72        1.04      3.70 o 
   5   6   7        3.50        2.05      3.99 o 
   6   6   7       14.39        7.12      5.66 o 
   7   6   7        2.26        1.82      5.54 o 
   0   7   7        2.29        4.10      5.93 o 
   1   7   7        4.71        6.45      3.94 o 
   2   7   7       26.01       25.53      4.59 o 
   3   7   7       16.23       10.99      4.41 o 
   4   7   7       14.27       21.82      4.65 o 
   5   7   7       19.92       23.95     11.70 o 
   6   7   7        5.77        1.64      5.29 o 
   0   8   7        5.97        0.62      4.04 o 
   1   8   7       14.13       10.15      4.47 o 
   2   8   7        2.95        5.32      4.73 o 
   3   8   7       14.04       12.50     10.96 o 
   4   8   7        3.80        5.21      4.33 o 
   5   8   7        1.92        6.44      5.13 o 
   0   9   7       20.04       22.43      4.42 o 
   1   9   7        1.71        5.72      4.63 o 
   2   9   7        4.59        4.63      5.52 o 
   3   9   7        7.03       12.03      4.92 o 
   4   9   7        9.53        2.68      4.95 o 
   0  10   7        1.80        4.68      4.78 o 
   1  10   7       15.07       10.07      5.61 o 
   2  10   7        9.62       19.09      8.81 o 
   3  10   7        1.13        6.00      4.38 o 
   0   0   8     5488.97     5965.13     40.44 o 
   1   0   8     1171.23     1338.31     19.51 o 
   2   0   8      263.20      278.96      9.38 o 
   3   0   8        9.08       16.15      3.89 o 
   4   0   8      113.18      123.58      7.70 o 
   5   0   8        5.02        2.80      4.57 o 
   6   0   8       44.91       49.31      6.26 o 
   7   0   8       46.64       50.25      7.77 o 
   8   0   8       10.06       14.29      6.13 o 
   0   1   8      655.41      628.15     20.63 o 
   1   1   8      349.60      376.47     26.75 o 
   2   1   8      456.34      494.54     12.64 o 
   3   1   8        7.05        3.73      2.42 o 
   4   1   8       98.05       97.72      8.06 o 
   5   1   8      136.38      116.67      6.27 o 
   6   1   8       65.15       75.71      8.43 o 
   7   1   8        2.90        0.88      4.08 o 
   8   1   8        3.12        7.16      4.45 o 
   0   2   8        3.95        1.11      2.40 o 
   1   2   8      927.71      946.33     12.24 o 
   2   2   8      241.67      225.86     10.67 o 
   3   2   8       89.67       86.52      4.55 o 
   4   2   8      111.82      115.84      9.69 o 
   5   2   8       44.11       43.66      4.68 o 
   6   2   8       33.67       28.88      5.28 o 
   7   2   8       22.99       23.65      7.51 o 
   8   2   8       12.40       13.50      7.85 o 
   0   3   8       23.39       16.20      4.38 o 
   1   3   8       99.70       98.09     10.86 o 
   2   3   8       73.34       70.19      4.16 o 
   3   3   8       39.13       31.89      3.77 o 
   4   3   8        9.51        5.16      3.37 o 
   5   3   8       24.71       29.68      4.50 o 
   6   3   8        0.72        1.95      4.14 o 
   7   3   8        4.09       13.44      4.25 o 
   8   3   8        4.22        3.77      5.44 o 
   0   4   8        5.11       13.05      3.18 o 
   1   4   8      191.63      195.95      9.96 o 
   2   4   8       80.16       78.33      4.90 o 
   3   4   8       19.28       25.30      3.92 o 
   4   4   8       34.35       25.08      4.29 o 
   5   4   8       58.87       42.37      6.28 o 
   6   4   8        0.32        8.72      4.37 o 
   7   4   8        4.38        5.65      5.24 o 
   0   5   8       29.26       24.85      8.11 o 
   1   5   8       46.69       47.67      4.61 o 
   2   5   8       12.93       10.03      3.51 o 
   3   5   8       16.12        9.55      4.01 o 
   4   5   8       31.12       33.22      4.77 o 
   5   5   8        6.56        8.62      8.96 o 
   6   5   8        5.70        9.21      5.53 o 
   7   5   8        0.90        2.15      4.23 o 
   0   6   8       52.63       61.46      4.96 o 
   1   6   8      172.47      198.00      7.89 o 
   2   6   8       47.84       45.28     13.45 o 
   3   6   8      174.03      178.11      8.20 o 
   4   6   8       64.48       71.62      6.63 o 
   5   6   8        8.15       10.00      4.22 o 
   6   6   8        0.66        8.90      4.60 o 
   0   7   8       72.85       70.98      6.55 o 
   1   7   8       11.80        4.71      4.02 o 
   2   7   8       65.86       63.52      6.45 o 
   3   7   8        1.60       10.74      3.96 o 
   4   7   8        0.30        5.62      4.05 o 
   5   7   8       13.80       14.66      4.86 o 
   6   7   8        4.77       14.38      4.78 o 
   0   8   8        3.55        2.59      4.35 o 
   1   8   8        6.62        8.42      4.12 o 
   2   8   8       69.75      100.48     20.59 o 
   3   8   8       30.55       26.77      4.91 o 
   4   8   8        9.24       15.20      4.92 o 
   5   8   8        1.41        1.43      5.18 o 
   0   9   8        2.57        3.80      8.80 o 
   1   9   8       12.15       13.45      5.37 o 
   2   9   8        0.18        9.89      4.83 o 
   3   9   8        7.55       10.29      4.52 o 
   4   9   8       10.80       11.86      6.85 o 
   0  10   8        1.11        0.26      4.74 o 
   1  10   8        5.07       12.10      5.23 o 
   2  10   8        2.34        4.01      4.91 o 
   1   0   9       14.12        7.14      7.14 o 
   2   0   9      264.30      282.76     10.26 o 
   3   0   9       12.75       13.18      4.02 o 
   4   0   9       22.04       19.42      4.90 o 
   5   0   9      196.52      188.04     10.97 o 
   6   0   9        0.11        2.51      5.70 o 
   7   0   9       19.53       16.55      6.73 o 
   8   0   9        4.43        5.53      7.24 o 
   0   1   9       13.40        8.82      3.03 o 
   1   1   9      196.24      198.72      6.06 o 
   2   1   9      134.06      127.19     11.87 o 
   3   1   9       35.20       39.31      3.48 o 
   4   1   9       18.11       13.79      3.46 o 
   5   1   9      122.40      126.02      6.87 o 
   6   1   9       45.89       49.49      5.65 o 
   7   1   9       20.57       27.93      6.48 o 
   8   1   9       11.74       13.80      5.09 o 
   0   2   9       54.66       78.98     18.23 o 
   1   2   9      758.31      771.72     31.54 o 
   2   2   9       78.94       73.26      4.66 o 
   3   2   9       38.39       43.20      4.00 o 
   4   2   9      107.18      125.28      7.88 o 
   5   2   9       62.57       59.79      5.42 o 
   6   2   9       61.57       75.53      6.43 o 
   7   2   9       22.60       28.85      9.08 o 
   8   2   9        2.72        7.39      6.38 o 
   0   3   9     1105.18     1058.42     62.62 o 
   1   3   9      563.91      531.56     11.20 o 
   2   3   9       72.91       87.15      4.98 o 
   3   3   9       60.41       61.74     10.11 o 
   4   3   9      227.91      236.95      8.12 o 
   5   3   9       97.30       97.38     13.32 o 
   6   3   9       20.81       21.12      4.71 o 
   7   3   9       48.33       41.62      6.95 o 
   0   4   9      197.84      204.78      6.97 o 
   1   4   9       93.19      101.00      5.49 o 
   2   4   9       66.93       69.49      5.68 o 
   3   4   9      111.23      121.44      9.89 o 
   4   4   9      176.75      166.99     15.15 o 
   5   4   9       32.95       41.81     11.15 o 
   6   4   9       19.05       22.92      6.87 o 
   7   4   9       18.28       11.18      6.52 o 
   0   5   9       85.41       89.69      8.18 o 
   1   5   9       34.43       32.35      6.13 o 
   2   5   9      134.45      144.66      6.85 o 
   3   5   9       68.42       71.62      9.63 o 
   4   5   9       18.10       13.32      4.82 o 
   5   5   9       15.82       13.71      6.14 o 
   6   5   9       10.45        9.61      5.15 o 
   7   5   9        1.96        1.87      4.93 o 
   0   6   9        3.50       12.86      3.17 o 
   1   6   9        3.95        5.75      3.28 o 
   2   6   9       55.11       54.37      7.71 o 
   3   6   9        2.11        7.71      4.41 o 
   4   6   9       39.67       39.87      5.31 o 
   5   6   9       24.01       30.06      8.48 o 
   6   6   9        1.38        8.26      4.74 o 
   0   7   9        1.81        3.23      3.53 o 
   1   7   9       10.76       10.59      4.30 o 
   2   7   9       20.64       21.81      5.50 o 
   3   7   9        3.35        8.21      4.27 o 
   4   7   9        2.43        8.16      6.44 o 
   5   7   9        1.52        4.00      5.47 o 
   6   7   9        6.84       17.95      8.00 o 
   0   8   9        0.78        6.52      4.07 o 
   1   8   9       13.76       12.89      4.76 o 
   2   8   9       29.73       35.47      6.37 o 
   3   8   9        0.58        8.25      4.79 o 
   4   8   9       14.49       16.75      5.93 o 
   5   8   9        0.98        2.84      4.83 o 
   0   9   9       22.87       19.31      5.58 o 
   1   9   9       26.47       21.72      7.38 o 
   2   9   9        9.87       11.33     11.02 o 
   3   9   9        9.04        9.97      4.99 o 
   4   9   9        5.05        9.36      8.52 o 
   0  10   9       11.92        3.89      5.58 o 
   1  10   9        5.98       13.87      5.90 o 
   2  10   9       15.56       21.95      8.84 o 
   0   0  10      258.25      282.73     10.69 o 
   1   0  10      282.07      312.50     11.37 o 
   2   0  10        8.64       15.69      4.55 o 
   3   0  10        0.07        3.76      3.76 o 
   4   0  10      109.21      113.09      8.38 o 
   5   0  10        0.97        9.12      6.32 o 
   6   0  10        0.70        0.58      6.99 o 
   7   0  10        0.30        1.88      6.49 o 
   0   1  10      269.10      265.91      7.16 o 
   1   1  10       45.60       48.48      3.84 o 
   2   1  10      166.58      176.36      6.26 o 
   3   1  10       81.46       77.03      7.47 o 
   4   1  10       24.27       30.63      4.49 o 
   5   1  10      172.65      180.87     10.85 o 
   6   1  10      197.88      201.43     10.86 o 
   7   1  10       28.06       28.05      5.22 o 
   0   2  10      197.78      180.07      6.34 o 
   1   2  10        0.54        2.94      2.61 o 
   2   2  10       88.53       87.50      7.46 o 
   3   2  10        2.96        3.00      3.04 o 
   4   2  10       84.19       74.58      6.15 o 
   5   2  10       66.79       61.24      6.45 o 
   6   2  10       68.60       63.20      6.78 o 
   7   2  10        0.27        5.88      5.02 o 
   0   3  10       57.17       53.76      4.20 o 
   1   3  10       14.79       11.36      3.40 o 
   2   3  10       68.96       62.98     12.92 o 
   3   3  10      166.46      179.29      7.21 o 
   4   3  10      117.38      108.75      6.71 o 
   5   3  10      134.85      143.08      8.02 o 
   6   3  10       49.68       59.95      6.49 o 
   7   3  10       13.87        9.28      8.56 o 
   0   4  10       74.51       72.16      5.64 o 
   1   4  10       36.57       46.34      4.03 o 
   2   4  10        1.31        3.67      3.55 o 
   3   4  10      250.52      247.33      8.84 o 
   4   4  10       20.77       23.86      5.12 o 
   5   4  10       11.99       13.64      5.65 o 
   6   4  10       33.91       41.11      6.91 o 
   7   4  10        8.48       11.79      6.87 o 
   0   5  10       63.58       73.58      5.87 o 
   1   5  10        1.32        2.92      3.57 o 
   2   5  10      262.95      252.62      9.08 o 
   3   5  10      245.12      241.72     31.98 o 
   4   5  10       24.05       26.56      5.07 o 
   5   5  10        2.74        5.91      4.04 o 
   6   5  10       15.55       29.80     10.70 o 
   0   6  10        1.23        3.47      5.97 o 
   1   6  10       26.00       14.16      4.22 o 
   2   6  10       40.57       42.03      5.75 o 
   3   6  10       52.98       40.33      5.83 o 
   4   6  10       10.16        5.14      4.47 o 
   5   6  10        0.95        4.70      4.90 o 
   6   6  10        0.22       10.17      4.75 o 
   0   7  10       12.41        7.72      4.24 o 
   1   7  10        7.25       11.19      4.94 o 
   2   7  10       48.69       66.73     21.06 o 
   3   7  10       91.35      102.58      7.56 o 
   4   7  10        0.53        0.95      4.63 o 
   5   7  10        6.52        9.10      5.28 o 
   0   8  10        0.47        4.46      4.46 o 
   1   8  10        5.83        4.89      5.40 o 
   2   8  10       26.07       28.13      5.60 o 
   3   8  10       16.49       14.82      8.59 o 
   4   8  10        0.60        4.08      4.39 o 
   0   9  10        5.28        7.57      5.59 o 
   1   9  10        3.42       12.96      5.21 o 
   2   9  10        3.91        8.03      5.66 o 
   3   9  10        5.40       14.16      6.46 o 
   1   0  11       16.10        0.69      5.68 o 
   2   0  11      142.27      143.27      8.94 o 
   3   0  11       17.68       26.87      5.49 o 
   4   0  11       31.10       39.94      7.03 o 
   5   0  11      213.68      235.95     13.98 o 
   6   0  11        0.73        9.57      6.62 o 
   7   0  11        3.08        1.33      5.94 o 
   0   1  11       45.03       44.63      7.72 o 
   1   1  11       80.46       74.06      6.40 o 
   2   1  11       38.64       37.48      4.16 o 
   3   1  11       78.96       80.44      5.33 o 
   4   1  11      443.49      441.93     11.56 o 
   5   1  11      177.55      156.07      8.68 o 
   6   1  11        9.95       14.22      5.24 o 
   7   1  11        2.31        5.90      4.74 o 
   0   2  11       74.34       72.91      5.55 o 
   1   2  11        7.45        5.55      2.99 o 
   2   2  11       11.72        3.53      3.71 o 
   3   2  11      164.40      156.85     14.44 o 
   4   2  11      268.28      263.76     11.36 o 
   5   2  11       29.72       34.57      5.91 o 
   6   2  11        6.53        4.75      5.34 o 
   7   2  11        3.90        8.02      6.58 o 
   0   3  11       19.53       21.59      5.58 o 
   1   3  11      130.14      120.95      5.89 o 
   2   3  11       41.85       37.26      4.50 o 
   3   3  11      162.21      161.38     25.27 o 
   4   3  11       48.23       50.47      5.93 o 
   5   3  11       14.47       10.73      5.94 o 
   6   3  11        0.84        7.13      4.46 o 
   7   3  11       11.66       24.11     11.76 o 
   0   4  11      160.51      166.18      7.03 o 
   1   4  11       10.42        8.48      4.03 o 
   2   4  11        0.33        0.26      3.26 o 
   3   4  11       56.81       53.34      6.05 o 
   4   4  11       53.41       60.40      5.64 o 
   5   4  11       11.02       20.71      4.85 o 
   6   4  11       15.13       12.91      5.29 o 
   0   5  11       10.71        6.92      4.61 o 
   1   5  11      112.05      113.09      6.70 o 
   2   5  11       29.59       34.52      5.13 o 
   3   5  11       12.99       27.48      7.67 o 
   4   5  11       37.73       40.41      5.84 o 
   5   5  11       23.01       29.47      5.72 o 
   6   5  11       40.78       49.53      6.90 o 
   0   6  11        1.13        5.72      3.65 o 
   1   6  11        9.19       19.91      4.43 o 
   2   6  11       12.24        9.25      5.10 o 
   3   6  11        5.39        3.98      4.25 o 
   4   6  11       11.06        9.94      4.72 o 
   5   6  11        3.48        3.64      4.86 o 
   6   6  11        2.15       12.49      5.62 o 
   0   7  11       12.97       17.21      5.16 o 
   1   7  11      124.42      126.80      9.70 o 
   2   7  11       53.50       70.95      6.39 o 
   3   7  11        2.72        6.47      4.89 o 
   4   7  11       20.99       28.02      6.97 o 
   5   7  11       12.51       10.42      5.41 o 
   0   8  11       14.84        4.78      4.71 o 
   1   8  11       30.72       36.61      7.56 o 
   2   8  11       21.91       19.20      5.70 o 
   3   8  11        4.25        7.32      4.88 o 
   4   8  11        3.39       12.56      4.62 o 
   0   9  11       10.81       12.71      5.40 o 
   1   9  11       18.70       18.01      5.42 o 
   2   9  11       26.89       37.34      6.03 o 
   0   0  12        3.99        6.24      3.91 o 
   1   0  12        2.11        9.62      9.62 o 
   2   0  12        2.65        3.12      7.79 o 
   3   0  12       36.30       51.56      6.81 o 
   4   0  12       85.52       73.04      9.61 o 
   5   0  12      192.50      166.94     13.40 o 
   6   0  12        0.06        1.31      5.79 o 
   7   0  12        5.19        5.84      6.31 o 
   0   1  12       13.74        4.40      3.85 o 
   1   1  12       78.16       83.90      5.21 o 
   2   1  12      127.43      147.11     15.12 o 
   3   1  12       94.71       95.19      9.16 o 
   4   1  12       51.73       39.24      5.87 o 
   5   1  12       28.56       29.98      9.53 o 
   6   1  12        0.67        6.50      5.40 o 
   7   1  12        8.58        7.46      5.40 o 
   0   2  12       77.76       63.98      5.76 o 
   1   2  12      236.10      235.98      8.72 o 
   2   2  12      288.82      302.26      9.28 o 
   3   2  12       90.16       89.49      6.17 o 
   4   2  12       41.63       43.18      5.78 o 
   5   2  12       57.64       72.23      6.66 o 
   6   2  12       37.83       29.01      6.21 o 
   7   2  12        6.13       13.68      5.36 o 
   0   3  12      138.83      136.18      9.47 o 
   1   3  12      130.22      110.94     13.58 o 
   2   3  12        3.69        8.11      3.39 o 
   3   3  12      286.81      285.02      9.87 o 
   4   3  12       73.85       88.37      7.19 o 
   5   3  12        8.75        3.03      4.86 o 
   6   3  12       50.61       60.38      7.37 o 
   0   4  12        8.27       15.27      3.86 o 
   1   4  12      132.20      138.97      7.10 o 
   2   4  12      190.06      184.29      8.21 o 
   3   4  12       14.42       12.08      4.25 o 
   4   4  12       76.29       74.45      6.53 o 
   5   4  12       16.49       13.67      5.17 o 
   6   4  12        9.81        8.17      6.94 o 
   0   5  12      601.87      613.25     23.56 o 
   1   5  12       15.07       18.03      5.77 o 
   2   5  12       28.93       28.18      4.62 o 
   3   5  12       74.97       85.28      6.24 o 
   4   5  12        9.08       13.51      8.18 o 
   5   5  12        1.35        8.01      4.62 o 
   6   5  12        0.02        7.79      5.58 o 
   0   6  12        0.83        2.05      4.45 o 
   1   6  12       32.70       42.88      9.52 o 
   2   6  12       44.48       42.51      5.66 o 
   3   6  12       27.10       28.63      5.36 o 
   4   6  12        2.37        2.88      5.15 o 
   5   6  12        2.27        1.41      5.18 o 
   0   7  12        0.67        4.19      4.19 o 
   1   7  12       33.65       36.74      5.77 o 
   2   7  12       21.87       25.39      6.45 o 
   3   7  12        1.86        4.25      4.85 o 
   4   7  12        1.04        4.05      4.45 o 
   0   8  12        8.40       15.09      4.60 o 
   1   8  12       14.50       12.02      5.96 o 
   2   8  12        7.44       12.67      4.61 o 
   3   8  12        1.02        3.73      4.46 o 
   0   9  12        3.69        1.71      4.91 o 
   1   9  12        6.19        3.08      5.06 o 
   1   0  13      809.38      840.06     21.96 o 
   2   0  13      899.89      947.26     23.93 o 
   3   0  13      520.82      557.47     19.81 o 
   4   0  13       17.55       14.43      7.80 o 
   5   0  13        3.40        5.75      7.55 o 
   6   0  13       11.39       14.77      6.60 o 
   0   1  13      141.43      133.76      6.64 o 
   1   1  13       43.09       39.41     11.52 o 
   2   1  13       21.42       18.35      7.46 o 
   3   1  13       52.85       52.13      5.64 o 
   4   1  13       21.71       21.65      4.90 o 
   5   1  13       80.18       83.67      8.80 o 
   6   1  13       57.30       50.57      6.67 o 
   0   2  13      435.18      430.84     11.29 o 
   1   2  13      243.73      234.68      8.81 o 
   2   2  13      222.53      211.78      8.81 o 
   3   2  13       66.76       82.08     14.66 o 
   4   2  13       17.48       15.44      4.89 o 
   5   2  13       10.82       14.27      5.28 o 
   6   2  13        2.27        6.07      4.75 o 
   0   3  13       32.37       32.20      4.53 o 
   1   3  13      200.70      202.11      8.23 o 
   2   3  13       68.15       63.57      5.51 o 
   3   3  13        4.71        3.80      4.44 o 
   4   3  13       14.33        9.48      4.99 o 
   5   3  13       46.27       55.41     10.78 o 
   6   3  13        0.24        4.82      4.25 o 
   0   4  13       17.60       14.01      5.40 o 
   1   4  13        2.73        2.96      3.93 o 
   2   4  13        0.40        2.71      3.59 o 
   3   4  13       25.32       27.09      4.40 o 
   4   4  13       36.98       33.40      5.96 o 
   5   4  13       33.57       43.55      6.05 o 
   6   4  13        4.26        8.40      7.18 o 
   0   5  13       34.85       29.96      5.71 o 
   1   5  13        1.48        3.25      4.25 o 
   2   5  13       69.86       70.49      5.77 o 
   3   5  13        9.42        4.02      5.03 o 
   4   5  13       25.16       32.83     10.31 o 
   5   5  13       24.08       33.02      7.79 o 
   0   6  13      105.83      107.59      7.17 o 
   1   6  13       40.43       35.03      8.62 o 
   2   6  13        9.34       15.42      4.21 o 
   3   6  13       28.57       28.09      4.63 o 
   4   6  13       39.10       46.43      6.26 o 
   5   6  13       21.60       22.68      7.67 o 
   0   7  13       19.50       13.18      5.25 o 
   1   7  13       24.17       29.02     13.26 o 
   2   7  13       18.22       20.58      8.31 o 
   3   7  13       10.68       12.93      5.20 o 
   4   7  13        3.80       13.25      6.35 o 
   0   8  13       41.84       40.74      6.54 o 
   1   8  13       43.05       49.49     11.69 o 
   2   8  13        3.66        9.32      4.96 o 
   0   0  14      201.62      200.82     10.90 o 
   1   0  14        2.07        9.29      9.29 o 
   2   0  14      242.71      246.90     16.83 o 
   3   0  14      134.52      159.69     12.99 o 
   4   0  14       24.84       26.80      7.35 o 
   5   0  14       30.79       47.96      8.96 o 
   6   0  14        9.28        3.79      8.39 o 
   0   1  14        1.70        1.74     12.45 o 
   1   1  14      140.93      137.13      7.49 o 
   2   1  14       70.64       65.57      5.92 o 
   3   1  14       70.18       72.72     10.58 o 
   4   1  14       25.52       28.53      7.31 o 
   5   1  14        1.58        7.72      4.67 o 
   6   1  14       12.45        6.99      5.98 o 
   0   2  14       13.21       13.84      6.95 o 
   1   2  14       55.19       37.95      5.32 o 
   2   2  14       96.77       80.86      8.61 o 
   3   2  14      145.04      145.36      8.25 o 
   4   2  14      199.69      221.09     16.03 o 
   5   2  14        0.66        8.07      4.60 o 
   6   2  14        2.55        2.68      5.64 o 
   0   3  14        2.31        5.75      3.96 o 
   1   3  14       67.83       64.91      6.42 o 
   2   3  14       72.13       73.06     22.12 o 
   3   3  14       18.34       12.58      5.01 o 
   4   3  14       25.33       44.16     11.55 o 
   5   3  14       10.60        6.98      4.96 o 
   6   3  14        1.91        2.75      5.10 o 
   0   4  14      158.56      132.28     10.09 o 
   1   4  14      143.10      132.05      7.77 o 
   2   4  14       12.58       19.57      6.98 o 
   3   4  14       33.47       33.05      6.86 o 
   4   4  14       48.21       55.83      6.87 o 
   5   4  14       12.95       18.49      5.43 o 
   0   5  14       87.37       84.52      8.82 o 
   1   5  14       25.12       30.57     19.85 o 
   2   5  14        2.34        3.00      4.18 o 
   3   5  14        4.81        9.77      4.64 o 
   4   5  14       35.30       44.37      6.48 o 
   5   5  14        2.96       18.32      8.74 o 
   0   6  14        0.34        3.36      4.35 o 
   1   6  14      110.20      102.71      7.67 o 
   2   6  14       11.53       23.98      7.16 o 
   3   6  14       14.68       11.06      5.32 o 
   4   6  14        0.75        3.69      5.61 o 
   0   7  14        1.45        1.28      5.62 o 
   1   7  14        0.17        4.76      4.09 o 
   2   7  14       24.57       33.30      8.03 o 
   3   7  14        1.65        3.82      5.39 o 
   0   8  14       15.67       28.25      8.75 o 
   1   8  14        6.25        4.94      4.65 o 
   1   0  15        2.41        1.03      6.57 o 
   2   0  15       51.18       36.60     10.27 o 
   3   0  15       54.55       61.41      8.40 o 
   4   0  15        0.77        4.93      7.93 o 
   5   0  15        1.46        4.55      7.21 o 
   6   0  15        6.54        2.47      9.78 o 
   0   1  15        6.46       11.91      3.50 o 
   1   1  15       50.67       40.57     20.72 o 
   2   1  15       16.04       11.29      5.31 o 
   3   1  15       83.52       90.57      7.07 o 
   4   1  15        7.56        7.58      5.14 o 
   5   1  15        3.04        2.51      4.53 o 
   0   2  15      182.83      160.60     10.57 o 
   1   2  15       46.77       38.77      5.37 o 
   2   2  15      155.15      148.05     21.43 o 
   3   2  15       13.85        9.57      4.93 o 
   4   2  15       17.14       11.51      5.37 o 
   5   2  15        0.24        1.41      4.43 o 
   0   3  15       31.61       41.14     12.65 o 
   1   3  15       26.12       26.06      4.51 o 
   2   3  15       82.12       80.78      7.16 o 
   3   3  15       45.82       54.84      5.85 o 
   4   3  15        2.46        4.39      4.96 o 
   5   3  15       18.99       19.92      5.16 o 
   0   4  15      205.62      208.53     15.49 o 
   1   4  15       98.72       76.21      6.97 o 
   2   4  15       26.21       11.04      4.65 o 
   3   4  15       59.92       46.94      6.71 o 
   4   4  15        4.33       11.49      4.49 o 
   5   4  15       10.71       14.54     13.26 o 
   0   5  15       17.53       12.61      6.00 o 
   1   5  15        0.69        4.32      4.15 o 
   2   5  15       11.93        8.99      4.81 o 
   3   5  15       18.65       22.86      4.94 o 
   4   5  15       14.43        5.76      5.65 o 
   0   6  15       30.25       21.29      6.26 o 
   1   6  15       33.06       20.52      5.46 o 
   2   6  15        2.01        5.78      4.26 o 
   3   6  15        9.85       11.57      4.84 o 
   0   7  15       26.93       31.05      9.53 o 
   1   7  15        2.48        4.51      4.14 o 
   2   7  15        1.78        3.22      4.23 o 
   0   0  16        5.84       12.37      5.75 o 
   1   0  16       72.43       59.21      8.69 o 
   2   0  16       33.24       18.00      9.60 o 
   3   0  16        8.12        4.99      6.82 o 
   4   0  16        6.83        1.58      7.09 o 
   5   0  16        6.78        1.63      8.92 o 
   0   1  16        3.15        0.60      3.98 o 
   1   1  16      109.43       91.67      7.12 o 
   2   1  16       76.71       76.74     15.19 o 
   3   1  16       14.07       11.05      6.55 o 
   4   1  16       14.60       31.48      5.58 o 
   5   1  16        3.07        1.49      5.15 o 
   0   2  16      189.14      179.48      9.98 o 
   1   2  16        6.42        6.97      4.06 o 
   2   2  16       14.04       14.80      4.95 o 
   3   2  16       22.09       15.54      9.60 o 
   4   2  16        4.15        8.59      7.79 o 
   5   2  16        1.26        4.97      5.26 o 
   0   3  16        1.69        3.52      3.76 o 
   1   3  16        8.53        2.78      4.37 o 
   2   3  16       24.97       11.33      7.48 o 
   3   3  16       15.66       18.46      5.32 o 
   4   3  16        2.26        6.73      5.23 o 
   0   4  16        0.14        1.22      3.85 o 
   1   4  16       29.79       28.21      5.19 o 
   2   4  16        5.25        7.79      3.66 o 
   3   4  16        1.67        7.24      4.64 o 
   4   4  16        4.88       11.22      4.69 o 
   0   5  16        0.01        2.82      3.80 o 
   1   5  16       24.58       23.25      4.60 o 
   2   5  16        3.31        2.73      4.38 o 
   3   5  16       10.39        3.34      5.03 o 
   0   6  16        0.00        2.27      4.06 o 
   1   6  16       12.10       11.27      4.17 o 
   2   6  16        7.74        1.56      4.62 o 
   1   0  17        1.53        7.57      7.57 o 
   2   0  17        5.17        5.79      6.97 o 
   3   0  17        0.19        4.66      8.38 o 
   4   0  17        1.32        0.80      7.93 o 
   0   1  17        3.01        1.17      3.94 o 
   1   1  17       10.17        2.61      4.98 o 
   2   1  17        0.47        6.13      4.73 o 
   3   1  17        1.52        2.72      4.95 o 
   4   1  17        1.15        2.06      4.90 o 
   0   2  17        6.46        1.05      4.10 o 
   1   2  17        6.65       10.28      5.47 o 
   2   2  17        1.46        0.62      3.92 o 
   3   2  17        6.40        6.54      4.59 o 
   4   2  17       11.91       15.46      4.89 o 
   0   3  17        7.76        3.77      3.53 o 
   1   3  17        3.29        4.29      3.74 o 
   2   3  17       10.04       14.95      7.04 o 
   3   3  17        2.62        3.40      4.64 o 
   4   3  17       12.68        5.67      5.52 o 
   0   4  17        6.59        7.56      3.79 o 
   1   4  17       25.19       24.02      4.68 o 
   2   4  17        9.33       11.64      4.97 o 
   3   4  17        1.65        5.51      5.21 o 
   0   5  17        0.21        2.32      3.52 o 
   1   5  17        1.17        6.18      4.42 o 
   2   5  17        2.14        2.23      4.12 o 
   0   6  17       12.40       18.19      4.21 o 
   0   0  18       43.47       22.13      7.19 o 
   1   0  18        8.31        8.23      7.13 o 
   2   0  18       25.15       35.70      8.03 o 
   3   0  18        9.67        1.71      7.89 o 
   0   1  18        0.00        4.39      5.30 o 
   1   1  18        7.29       11.93      4.06 o 
   2   1  18        4.40        4.38      4.27 o 
   3   1  18       16.60       15.39      5.56 o 
   0   2  18        1.04        0.34      3.55 o 
   1   2  18       13.71       12.40      4.90 o 
   2   2  18        7.62        9.77      5.81 o 
   3   2  18       22.03       30.99      5.18 o 
   0   3  18        5.42        3.52      3.89 o 
   1   3  18        1.08        2.38      3.76 o 
   2   3  18       10.91       16.34      6.88 o 
   3   3  18       10.44       12.10      5.29 o 
   0   4  18        0.73        5.71      4.98 o 
   1   4  18        4.09        0.31      4.20 o 
   2   4  18        2.71        1.61      4.33 o 
   0   5  18        2.40        1.77      6.44 o 
   1   0  19       16.05        1.96      6.59 o 
   2   0  19        0.42       14.80      6.67 o 
   0   1  19        5.01        1.61      4.43 o 
   1   1  19        4.84        3.50      4.82 o 
   2   1  19        1.63        4.65      4.72 o 
   0   2  19        4.40        7.15      4.01 o 
   1   2  19        3.78        4.51      4.76 o 
   2   2  19        4.39        6.47      4.41 o 
   0   3  19        0.82        1.09      3.75 o 
   1   3  19        1.08        2.75      4.29 o 
                                                 
